# Supplementary material for: Use of Bedinvetmab (Librela®) for Canine Osteoarthritis in France, Germany, Italy, Spain, and the UK: Quantitative Analysis of Veterinarian Satisfaction and Real-World Treatment Patterns
Source: Animals (Basel). 2024 Jul 31;14(15):2231. doi: 10.3390/ani14152231 (PMC11311012; doi:10.3390/ani14152231)
Supplement: Supplementary file 1 [file animals-14-02231-s001.zip]

Archive with 1 entries (1 files):
- animals-3034787-supplementary.pdf
